# Supplementary material for: A social return on investment analysis of a free meal program to support rural cancer patients and caregivers travelling for treatment
Source: Support Care Cancer. 2025 Jun 20;33(7):602. doi: 10.1007/s00520-025-09662-9 (PMC12181214; doi:10.1007/s00520-025-09662-9)
Supplement: Supplementary file 2 — Supplementary file2 Online Resource 4. Evaluative Social Return On Investment (SROI) analysis of the MEAL project with full subsidy for meal costs, Online Resource 5. Forecast Social Return On Investment (SROI) analysis of the MEAL project with full subsidy for meal costs, Online Resource 6. Evaluative Social Return On Investment (SROI) analysis of the MEAL project with no subsidy provided for meal costs, Online Resource 7. Evaluative Social Return On Investment (SROI) analysis of the MEAL project with partial subsidy provided for meal costs (XLSX 54.2 KB) [file 520_2025_9662_MOESM2_ESM.xlsx]

## Sheet: ESM_4_Evaluative SROI
Online Resource 4. Evaluative Social Return On Investment (SROI) analysis of the MEAL project with full subsidy for meal costs (see Footnotes 1 and 2)
Stage 1	Stage 2				Stage 3						Stage 4					Stage 5
Stakeholders	Inputs		Outputs	Outcomes							Deadweight (%)	Displacement (%)	Attribution (%)	Drop off (%)	Impact	Calculating Social Return
Who experienced change from the program? How many people in each group?	What did they invest?	Financial value ($)	Summary of activity in numbers	Description	Duration	Indicator	Source	Quantity	Financial Proxy	Value $	What would have happened anyway without the program?	What other activities would the program displace?	Who or what else may have contributed to the change that occured?	Will the outcome drop off in future years?	Calculation: (quantity x financial proxy) - (deadweight + displacement + attribution)	Outcome value as a % of value for the stakeholder group	Stakeholder value as a % of total value
				What changed as a result of the program?	For how long was the change measured?	How was the change measured?	Where did the data come from?	How many people experienced this benefit? [From Intervention survey]	What financial proxy was used to value the change?	What is the value of the financial proxy?
Patients and caregivers staying at the lodge (n=106)	Nil	0	106 guests received a free meal from the vending machine on arrival at the lodge	Time saved preparing and/or acquiring first meal at the lodge	-	# people who reported saving time was a benefit	Intervention survey	94	Minimum hourly wage in Australia as of July 2024 (see Footnote 3) multiplied by median number of hours saved on meal preparation and/or acquisition reported in the Baseline survey	24.1	0	0	0% (Survey asks them to write 0 minutes if someone else prepared or bought their meal)	-	2265.4	0.511822	1
				Meal cost saved for first meal at the lodge	-	# people who reported that saving on meal costs was a benefit	Intervention survey	84	Median cost of meals reported in the Baseline survey (for people who reported a cost)	15	0.56% (1 person received a free meal from another lodge guest)	0	0	-	1252.94	0.283078
				Travel or delivery cost saved for first meal at the lodge	-	# people who reported that saving on travel or delivery costs was a benefit	Intervention survey	87	Median cost of travel or delivery reported in the Baseline survey (for people who reported a cost)	10	0	0	0	-	870	0.196559
				Healthier or higher protein meal for first meal at the lodge	-	# people who reported that having a healthier or higher protein meal than what they would have otherwise eaten was a benefit	Intervention survey	63	Typical cost of purchasing a healthier version of a meal (e.g., brown rice sushi or burrito instead of white rice)	0.6	0	0	0	-	37.8	0.00854016
Cancer Council Queensland	Lodge staff time	0	No additional time required from staff
	Money for meal costs ($12.70 per guest)	1346.2	106 fresh meals provided to lodge guests for free
	Vending machine hire and maintenance	0	No cost
	Money for electricity costs to run the refrigerated vending machine	98	Electricity provided to vending machine over an 8-week period (7kWh per day @ $0.25 per kWh) (see Footnote 4)
TOTAL INVESTMENT		1444.2												TOTAL VALUE	4426.14	SROI	3.06477
Footnotes:
(1) Full subsidy of meal costs = AU$12.70 per guest.
(2) Template for the SROI analysis adapted from a template provided in the Social Value & SROI Training hosted by Social Ventures Australia. All costs are reported in 2024 Australian Dollars (AU$).
(3) Minimum wage in Australia as of July 2024 (https://www.fairwork.gov.au/pay-and-wages/minimum-wages).
(4) Based on information available online for average electricity use by a refrigerated vending machine and average price of electricity in Queensland, Australia.
Article title: A social return on investment analysis of a free meal program to support rural cancer patients and caregivers travelling for treatment
Journal name: Supportive Care in Cancer
Authors: Elizabeth A. Johnston, Xanthia E. Bourdaniotis, Susannah K. Ayre, Megan Oster, Deanna Romain, Belinda C. Goodwin
Corresponding author: Elizabeth Johnston, Viertel Cancer Research Centre, Cancer Council Queensland, e23.johnston@qut.edu.au
SROI analysis table developed based on The SROI Guide worked example
The Guide to SROI — Social Value International

## Sheet: ESM_5_Forecast SROI
Online Resource 5. Forecast Social Return On Investment (SROI) analysis of the MEAL project with full subsidy for meal costs (see Footnotes 1 and 2)
Stage 1	Stage 2				Stage 3						Stage 4					Stage 5
Stakeholders	Inputs		Outputs	Outcomes							Deadweight (%)	Displacement (%)	Attribution (%)	Drop off (%)	Impact	Calculating Social Return
Who experienced change from the program? How many people in each group?	What did they invest?	Financial value ($)	Summary of activity in numbers	Description	Duration	Indicator	Source	Quantity	Financial Proxy	Value $	What would have happened anyway without the program?	What other activities would the program displace?	Who or what else may have contributed to the change that occured?	Will the outcome drop off in future years?	Calculation: (quantity x financial proxy) - (deadweight + displacement + attribution)	Outcome value as a % of value for the stakeholder group	Stakeholder value as a % of total value
				What changed as a result of the program?	For how long was the change measured?	How was the change measured?	Where did the data come from?	How many people anticipated experiencing this benefit? [From Baseline survey]	What financial proxy was used to value the change?	What is the value of the financial proxy?
Patients and caregivers staying at the lodge (n=178)	Nil	0	178 people will receive a free meal from the vending machine on arrival at the lodge	Time saved preparing and/or acquiring first meal at the lodge	-	# people who anticipated saving time would be a benefit	Baseline survey	148	Minimum hourly wage in Australia as of July 2024 (see Footnote 3) multiplied by median number of hours saved on meal preparation and/or acquisition reported in the Baseline survey	24.1	0	0	0% (Survey asks them to write 0 minutes if someone else prepared or bought their meal)	-	3566.8	0.513876	1
				Meal cost saved for first meal at the lodge	-	# people who anticipated that saving on meal costs would be a benefit	Baseline survey	136	Median cost of meals reported in the Baseline survey (for people who reported a cost)	15	0.56% (1 person received a free meal from another lodge guest)	0	0	-	2028.58	0.292261
				Travel or delivery cost saved for first meal at the lodge	-	# people who anticipated that saving on travel or delivery costs would be a benefit	Baseline survey	127	Median cost of travel or delivery reported in the Baseline survey (for people who reported a cost)	10	0	0	0	-	1270	0.182971
				Healthier or higher protein meal for first meal at the lodge	-	# people who anticipated that having a healthier or higher protein meal than what they would have otherwise eaten would be a benefit	Baseline survey	126	Typical cost of purchasing a healthier version of a meal (e.g., brown rice sushi or burrito instead of white rice)	0.6	0	0	0	-	75.6	0.0108918
Cancer Council Queensland	Lodge staff time	0	No additional time required from staff
	Money for meal costs ($12.70 per guest)	2260.6	178 fresh meals provided to lodge guests for free
	Vending machine hire and maintenance	0	No cost
	Money for electricity costs to run the refrigerated vending machine	98	Electricity provided to vending machine over an 8-week period (7kWh per day @ $0.25 per kWh) (see Footnote 4)
TOTAL INVESTMENT		2358.6												TOTAL VALUE	6940.98	SROI	2.94284
Footnotes:
(1) Full subsidy of meal costs = AU$12.70 per guest.
(2) Template for the SROI analysis adapted from a template provided in the Social Value & SROI Training hosted by Social Ventures Australia. All costs are reported in 2024 Australian Dollars (AU$).
(3) Minimum wage in Australia as of July 2024 (https://www.fairwork.gov.au/pay-and-wages/minimum-wages).
(4) Based on information available online for average electricity use by a refrigerated vending machine and average price of electricity in Queensland, Australia.
Article title: A social return on investment analysis of a free meal program to support rural cancer patients and caregivers travelling for treatment
Journal name: Supportive Care in Cancer
Authors: Elizabeth A. Johnston, Xanthia E. Bourdaniotis, Susannah K. Ayre, Megan Oster, Deanna Romain, Belinda C. Goodwin
Corresponding author: Elizabeth Johnston, Viertel Cancer Research Centre, Cancer Council Queensland, e23.johnston@qut.edu.au
SROI analysis table developed based on The SROI Guide worked example
The Guide to SROI — Social Value International

## Sheet: ESM_6_SROI no subsidy
Online Resource 6. Evaluative Social Return On Investment (SROI) analysis of the MEAL project with no subsidy provided for meal costs (see Footnote 1)
Stage 1	Stage 2				Stage 3						Stage 4					Stage 5
Stakeholders	Inputs		Outputs	Outcomes							Deadweight (%)	Displacement (%)	Attribution (%)	Drop off (%)	Impact	Calculating Social Return
Who experienced change from the program? How many people in each group?	What did they invest?	Financial value ($)	Summary of activity in numbers	Description	Duration	Indicator	Source	Quantity	Financial Proxy	Value $	What would have happened anyway without the program?	What other activities would the program displace?	Who or what else may have contributed to the change that occured?	Will the outcome drop off in future years?	Calculation: (quantity x financial proxy) - (deadweight + displacement + attribution)	Outcome value as a % of value for the stakeholder group	Stakeholder value as a % of total value
				What changed as a result of the program?	For how long was the change measured?	How was the change measured?	Where did the data come from?	How many people experienced this benefit? [From Intervention survey]	What financial proxy was used to value the change?	What is the value of the financial proxy?
Patients and caregivers staying at the lodge (n=106)	Money for meal costs ($12.70 per guest)	1346.2	106 guests purchased a meal from the vending machine on arrival at the lodge	Time saved preparing and/or acquiring first meal at the lodge	-	# people who reported saving time was a benefit	Intervention survey	94	Minimum hourly wage in Australia as of July 2024 (see Footnote 2) multiplied by median number of hours saved on meal preparation and/or acquisition reported in the Baseline survey	24.1	0	0	0% (Survey asks them to write 0 minutes if someone else prepared or bought their meal)	-	2265.4	0.673161	1
				Meal cost saved for first meal at the lodge	-	# people who reported that saving on meal costs was a benefit	Intervention survey	84	Median cost of meals reported in the Baseline survey (for people who reported a cost)	2.3	0.56% (1 person received a free meal from another lodge guest)	0	0	-	192.118	0.0570876
				Travel or delivery cost saved for first meal at the lodge	-	# people who reported that saving on travel or delivery costs was a benefit	Intervention survey	87	Median cost of travel or delivery reported in the Baseline survey (for people who reported a cost)	10	0	0	0	-	870	0.258519
				Healthier or higher protein meal for first meal at the lodge	-	# people who reported that having a healthier or higher protein meal than what they would have otherwise eaten was a benefit	Intervention survey	63	Typical cost of purchasing a healthier version of a meal (e.g., brown rice sushi or burrito instead of white rice)	0.6	0	0	0	-	37.8	0.0112322
Cancer Council Queensland (CCQ)	Lodge staff time	0	No additional time required from staff
	Vending machine hire and maintenance	0	No cost to CCQ
	Money for electricity costs to run the refrigerated vending machine	98	Electricity provided to vending machine over an 8-week period (7kWh per day @ $0.25 per kWh) (see Footnote 3)
TOTAL INVESTMENT		1444.2												TOTAL VALUE	3365.32	SROI	2.33023
Footnotes:
(1) Template for the SROI analysis adapted from a template provided in the Social Value & SROI Training hosted by Social Ventures Australia. All costs are reported in 2024 Australian Dollars (AU$).
(2) Minimum wage in Australia as of July 2024 (https://www.fairwork.gov.au/pay-and-wages/minimum-wages).
(3) Based on information available online for average electricity use by a refrigerated vending machine and average price of electricity in Queensland, Australia.
Article title: A social return on investment analysis of a free meal program to support rural cancer patients and caregivers travelling for treatment
Journal name: Supportive Care in Cancer
Authors: Elizabeth A. Johnston, Xanthia E. Bourdaniotis, Susannah K. Ayre, Megan Oster, Deanna Romain, Belinda C. Goodwin
Corresponding author: Elizabeth Johnston, Viertel Cancer Research Centre, Cancer Council Queensland, e23.johnston@qut.edu.au
SROI analysis table developed based on The SROI Guide worked example
The Guide to SROI — Social Value International

## Sheet: ESM_7_SROI part subsidy
Online Resource 7. Evaluative Social Return On Investment (SROI) analysis of the MEAL project with partial subsidy provided for meal costs (see Footnotes 1 and 2)
Stage 1	Stage 2				Stage 3						Stage 4					Stage 5
Stakeholders	Inputs		Outputs	Outcomes							Deadweight (%)	Displacement (%)	Attribution (%)	Drop off (%)	Impact	Calculating Social Return
Who experienced change from the program? How many people in each group?	What did they invest?	Financial value ($)	Summary of activity in numbers	Description	Duration	Indicator	Source	Quantity	Financial Proxy	Value $	What would have happened anyway without the program?	What other activities would the program displace?	Who or what else may have contributed to the change that occured?	Will the outcome drop off in future years?	Calculation: (quantity x financial proxy) - (deadweight + displacement + attribution)	Outcome value as a % of value for the stakeholder group	Stakeholder value as a % of total value
				What changed as a result of the program?	For how long was the change measured?	How was the change measured?	Where did the data come from?	How many people experienced this benefit? [From Intervention survey]	What financial proxy was used to value the change?	What is the value of the financial proxy?
Patients and caregivers staying at the lodge (n=106)	Money for meal costs ($7.70 per guest)	816.2	106 guests purchased a subsidised meal from the vending machine on arrival at the lodge	Time saved preparing and/or acquiring first meal at the lodge	-	# people who reported saving time was a benefit	Intervention survey	94	Minimum hourly wage in Australia as of July 2024 (see Footnote 3) multiplied by median number of hours saved on meal preparation and/or acquisition reported in the Baseline survey	24.1	0	0	0% (Survey asks them to write 0 minutes if someone else prepared or bought their meal)	-	2265.4	0.598842	1
				Meal cost saved for first meal at the lodge	-	# people who reported that saving on meal costs was a benefit	Intervention survey	84	Median cost of meals reported in the Baseline survey (for people who reported a cost)	7.3	0.56% (1 person received a free meal from another lodge guest)	0	0	-	609.766	0.161187
				Travel or delivery cost saved for first meal at the lodge	-	# people who reported that saving on travel or delivery costs was a benefit	Intervention survey	87	Median cost of travel or delivery reported in the Baseline survey (for people who reported a cost)	10	0	0	0	-	870	0.229978
				Healthier or higher protein meal for first meal at the lodge	-	# people who reported that having a healthier or higher protein meal than what they would have otherwise eaten was a benefit	Intervention survey	63	Typical cost of purchasing a healthier version of a meal (e.g., brown rice sushi or burrito instead of white rice)	0.6	0	0	0	-	37.8	0.00999216
Cancer Council Queensland (CCQ)	Lodge staff time	0	No additional time required from staff
	Money for meal costs ($5.00 per guest)	530	106 fresh meals provided to lodge guests at a subsidised cost
	Vending machine hire and maintenance	0	No cost to CCQ
	Money for electricity costs to run the refrigerated vending machine	98	Electricity provided to vending machine over an 8-week period (7kWh per day @ $0.25 per kWh) (see Footnote 4)
TOTAL INVESTMENT		1444.2												TOTAL VALUE	3782.97	SROI	2.61942
Footnotes:
(1) Partial subsidy of meal costs = AU$5.00 per guest
(2) Template for the SROI analysis adapted from a template provided in the Social Value & SROI Training hosted by Social Ventures Australia. All costs are reported in 2024 Australian Dollars (AU$).
(3) Minimum wage in Australia as of July 2024 (https://www.fairwork.gov.au/pay-and-wages/minimum-wages).
(4) Based on information available online for average electricity use by a refrigerated vending machine and average price of electricity in Queensland, Australia.
Article title: A social return on investment analysis of a free meal program to support rural cancer patients and caregivers travelling for treatment
Journal name: Supportive Care in Cancer
Authors: Elizabeth A. Johnston, Xanthia E. Bourdaniotis, Susannah K. Ayre, Megan Oster, Deanna Romain, Belinda C. Goodwin
Corresponding author: Elizabeth Johnston, Viertel Cancer Research Centre, Cancer Council Queensland, e23.johnston@qut.edu.au
SROI analysis table developed based on The SROI Guide worked example
The Guide to SROI — Social Value International
